# Supplementary material for: Açaì (Euterpe oleracea) Extract Protects Human Erythrocytes from Age-Related Oxidative Stress
Source: Cells. 2022 Aug 3;11(15):2391. doi: 10.3390/cells11152391 (PMC9368007; doi:10.3390/cells11152391)
Supplement: Supplementary file 1 [file cells-11-02391-s001.zip]

Archive with 1 entries (1 files):
- cells-1832016-supplementary.pdf
